# Supplementary material for: Robust and Reproducible Quantification of the Extent of Chest Radiographic Abnormalities (And It’s Free!)
Source: PLoS One. 2015 May 21;10(5):e0128044. doi: 10.1371/journal.pone.0128044 (PMC4440724; doi:10.1371/journal.pone.0128044)
Supplement: S1 File — Table B: Database model. Table C: Database of the study. (XLSX) [file pone.0128044.s001.xlsx]

## Sheet: Table A INSTRUCTIONS
INSTRUCTIONS FOR COMPLETION OF THE SPREADSHEET TO CALCULATE PROPORTION OF LUNG AFFECTED
1. Open the CXR file (.jpg) with the GIMP 2.8 software.
2. Free selection tool command, then use the mouse to draw a polygon around the entire area of the right lung.
Then from > Dockable Dialogs > histogram, the number of pixels related to the area of the right lung is obtained.
Finally, the number of pixels obtained may be placed in column B entitled: "Number of pixels of right lung".
3. Free selection tool command, then use the mouse to draw a polygon around the entire area of the left lung.
Then from > Dockable Dialogs > histogram, the number of pixels related to the area of the left lung is obtained.
Finally, the number of pixels obtained may be placed in column C entitled: "Number of pixels of left lung".
4. Free selection tool command, then use the mouse to draw a polygon around the affected TB area.
Then from > Dockable Dialogs > histogram, the number of pixels related to the affected area is obtained.
Finally, the number of pixels obtained may be placed in the column E entitled: "Number of pixels of the affected area".
5. In column G, place "1" if cavitation is present and place "0" if cavitation is not present.

## Sheet: Table B DATA-BASE MODEL
ID	Number of pixels of right lung	Number of pixels of left lung	Number of pixels of total lung area	Number of pixels of the affected area	Percentage of area affected	Cavitation present (0=No; 1=Yes)	Final score
1			0		#DIV/0!		#DIV/0!
2			0		#DIV/0!		#DIV/0!
3			0		#DIV/0!		#DIV/0!
4			0		#DIV/0!		#DIV/0!
5			0		#DIV/0!		#DIV/0!
6			0		#DIV/0!		#DIV/0!
7			0		#DIV/0!		#DIV/0!
8			0		#DIV/0!		#DIV/0!
9			0		#DIV/0!		#DIV/0!
10			0		#DIV/0!		#DIV/0!
11			0		#DIV/0!		#DIV/0!
12			0		#DIV/0!		#DIV/0!
13			0		#DIV/0!		#DIV/0!
15			0		#DIV/0!		#DIV/0!
16			0		#DIV/0!		#DIV/0!
17			0		#DIV/0!		#DIV/0!
19			0		#DIV/0!		#DIV/0!
20			0		#DIV/0!		#DIV/0!
21			0		#DIV/0!		#DIV/0!
22			0		#DIV/0!		#DIV/0!
23			0		#DIV/0!		#DIV/0!
24			0		#DIV/0!		#DIV/0!
25			0		#DIV/0!		#DIV/0!
26			0		#DIV/0!		#DIV/0!
27			0		#DIV/0!		#DIV/0!
28			0		#DIV/0!		#DIV/0!
29			0		#DIV/0!		#DIV/0!
30			0		#DIV/0!		#DIV/0!
31			0		#DIV/0!		#DIV/0!
32			0		#DIV/0!		#DIV/0!
33			0		#DIV/0!		#DIV/0!
34			0		#DIV/0!		#DIV/0!
35			0		#DIV/0!		#DIV/0!
36			0		#DIV/0!		#DIV/0!
38			0		#DIV/0!		#DIV/0!
39			0		#DIV/0!		#DIV/0!
40			0		#DIV/0!		#DIV/0!
41			0		#DIV/0!		#DIV/0!
42			0		#DIV/0!		#DIV/0!
43			0		#DIV/0!		#DIV/0!
44			0		#DIV/0!		#DIV/0!
45			0		#DIV/0!		#DIV/0!
46			0		#DIV/0!		#DIV/0!
47			0		#DIV/0!		#DIV/0!
48			0		#DIV/0!		#DIV/0!
50			0		#DIV/0!		#DIV/0!
51			0		#DIV/0!		#DIV/0!
52			0		#DIV/0!		#DIV/0!
53			0		#DIV/0!		#DIV/0!
54			0		#DIV/0!		#DIV/0!
55			0		#DIV/0!		#DIV/0!
56			0		#DIV/0!		#DIV/0!
57			0		#DIV/0!		#DIV/0!
58			0		#DIV/0!		#DIV/0!
59			0		#DIV/0!		#DIV/0!
60			0		#DIV/0!		#DIV/0!

## Sheet: Table C DATA-BASE ARM
ID	Number of pixels of right lung	Number of pixels of left lung	Number of pixels of total lung area	Number of pixels of the affected area	Percentage of area affected	Cavitation present (0= No, 1=Yes)	Final score
1	331764	361521	693285	173231	24.987	1	64.987
2	346043	395314	741357	237933	32.0943	0	32.0943
3	439538	441299	880837	223808	25.4086	0	25.4086
4	331428	338704	670132	178142	26.5831	0	26.5831
5	498132	385720	883852	130159	14.7263	0	14.7263
6	344441	349323	693764	176020	25.3717	0	25.3717
7	498907	441595	940502	188638	20.0572	0	20.0572
8	495226	425142	920368	98704	10.7244	0	10.7244
9	444868	448725	893593	149288	16.7065	0	16.7065
10	426609	378175	804784	231607	28.7788	0	28.7788
11	566638	388939	955577	156514	16.379	0	16.379
12	389720	329022	718742	116438	16.2002	0	16.2002
13	507346	500421	1007767	107618	10.6789	0	10.6789
15	293383	306941	600324	97725	16.2787	0	16.2787
16	304547	371686	676233	75526	11.1686	0	11.1686
17	630453	394948	1025401	258190	25.1794	0	25.1794
19	299529	275151	574680	103041	17.9302	0	17.9302
20	404643	390630	795273	72574	9.12567	0	9.12567
21	297211	291933	589144	464416	78.8289	0	78.8289
22	392415	331683	724098	40199	5.5516	0	5.5516
23	591159	554971	1146130	123804	10.8019	0	10.8019
24	395083	320707	715790	167361	23.3813	0	23.3813
25	360087	327941	688028	89125	12.9537	1	52.9537
26	467993	426004	893997	111023	12.4187	1	52.4187
27	482090	375030	857120	375030	43.7547	0	43.7547
28	498845	432636	931481	564640	60.6174	0	60.6174
29	389671	377563	767234	219046	28.5501	0	28.5501
30	419988	333903	753891	142846	18.9478	1	58.9478
31	552899	483949	1036848	156485	15.0924	0	15.0924
32	551099	492664	1043763	127309	12.1971	0	12.1971
33	411512	330377	741889	358157	48.2764	0	48.2764
34	594429	453502	1047931	122516	11.6912	0	11.6912
35	297624	199287	496911	70094	14.1059	0	14.1059
36	418147	324228	742375	177727	23.9403	0	23.9403
38	364982	253387	618369	59622	9.64182	0	9.64182
39	403030	403739	806769	297783	36.9106	1	76.9106
40	594905	603568	1198473	147796	12.332	0	12.332
41	559732	497538	1057270	157856	14.9305	0	14.9305
42	318447	230119	548566	332119	60.5431	0	60.5431
43	651544	514955	1166499	106533	9.13271	0	9.13271
44	364804	285245	650049	415147	63.864	1	103.864
45	430236	430936	861172	202057	23.463	0	23.463
46	336473	323679	660152	396362	60.041	0	60.041
47	474405	422864	897269	245498	27.3606	0	27.3606
48	442180	406949	849129	86892	10.2331	0	10.2331
50	558608	494910	1053518	94557	8.97536	0	8.97536
51	349536	334377	683913	114812	16.7875	0	16.7875
52	432581	329865	762446	172634	22.6421	0	22.6421
53	390282	255941	646223	533546	82.5638	0	82.5638
54	385870	245302	631172	171197	27.1237	0	27.1237
55	383480	391605	775085	339270	43.772	0	43.772
56	400591	326185	726776	81825	11.2586	0	11.2586
57	310221	241512	551733	49919	9.04767	0	9.04767
58	428581	378330	806911	303585	37.6231	0	37.6231
59	346392	262874	609266	160511	26.345	0	26.345
60	450235	386817	837052	105249	12.5738	0	12.5738
